# Supplementary material for: Assessment of Hematologic and Biochemical Parameters for Healthy Commercial Pigs in China
Source: Animals (Basel). 2022 Sep 18;12(18):2464. doi: 10.3390/ani12182464 (PMC9494985; doi:10.3390/ani12182464)
Supplement: Supplementary file 1 [file animals-12-02464-s001.zip]

Archive with 2 entries (2 files):
- Supplementary Tables_ST1, ST3, ST4.pdf
- Supplementary Table_ST2.xlsx
