# Supplementary material for: Assessment of Hematologic and Biochemical Parameters for Healthy Commercial Pigs in China
Source: Animals (Basel). 2022 Sep 18;12(18):2464. doi: 10.3390/ani12182464 (PMC9494985; doi:10.3390/ani12182464)
Supplement: Supplementary file 1 [file animals-12-02464-s001.zip › Supplementary Table_ST2.xlsx]

## Sheet: ALB QTL
ALB QTL List
QTL_ID	Symbol	Chromosome	Center_cM	Range_cM	Cood_A_bp	Coord_B_bp	Trait_Name	Significance
170965	ALB	6	0	0.00-0.00	82048333	82048373	Blood albumin level	Significant
171146	ALB	6					Blood albumin level	Significant

## Sheet: ALB Gene
ALB Gene List
Gene Stable ID	Gene Name	Chromosome/scaffold name	Gene Start(bp)	Gene End (bp)
ENSSSCG00000003539	GRHL3	6	82014046	82050236

## Sheet: %LYMPH QTL
%LYMPH QTL List
QTL_ID	Symbol	Chromosome	Center_cM	Range_cM	Cood_A_bp	Coord_B_bp	Trait_Name	Significance
165221	%LYMPH	X	0	0.00-0.00	5434242	5434342	Lymphocyte percentage	Significant
13480	%LYMPH	1	29.8	11.76-11.80	24398772	24398772	Lymphocyte percentage	Significant
13484	%LYMPH	1	29.8	11.76-11.80	24398772	24466015	Lymphocyte percentage	Significant
127206	%LYMPH	1	135.83	135.83-135.83	281723918	281723958	Lymphocyte percentage	Suggestive
127180	%LYMPH	13	27.65	27.65-27.65	46557722	46557762	Lymphocyte percentage	Suggestive
165182	%LYMPH	17	0	0.00-0.00	68931310	68931410	Lymphocyte percentage	Significant
22167	%LYMPH	18	7.75	7.75-7.75	5860628	5860668	Lymphocyte percentage	Significant

## Sheet: %LYMPH Gene
%LYMPH Gene List
Gene Stable ID	Gene Name	Chromosome/scaffold name	Gene Start(bp)	Gene End (bp)
ENSSSCG00000042331		1	24301150	24635807
ENSSSCG00000041447		1	24449189	24455026
ENSSSCG00000016437	WDR86	18	5854246	5902374

## Sheet: #LYMPH
#LYMPH QTL List
QTL_ID	Symbol	Chromosome	Center_cM	Range_cM	Cood_A_bp	Coord_B_bp	Trait_Name	Significance
107253	#LYMPH	X	159.45	157.94-160.97	44142324	44988606	Lymphocyte number	Significant
107254	#LYMPH	X	162.76	161.03-164.49	45004996	45972443	Lymphocyte number	Significant
107348	#LYMPH	X	160.65	160.65-160.65	44901063	44901103	Lymphocyte number	Significant
107349	#LYMPH	X	160.74	160.74-160.74	44925054	44925094	Lymphocyte number	Significant
107350	#LYMPH	X	160.97	160.97-160.97	44988586	44988626	Lymphocyte number	Significant
107351	#LYMPH	X	161.03	161.03-161.03	45004976	45005016	Lymphocyte number	Significant
107352	#LYMPH	X	161.03	161.03-161.03	45005409	45005449	Lymphocyte number	Significant
5468	#LYMPH	1	69.86	52.9-81	63012552	226764071	Lymphocyte number	Significant
13483	#LYMPH	1	29.8	11.76-11.80	24398772	24466015	Lymphocyte number	Significant
107353	#LYMPH	1	64.37	64.37-64.37	133504616	133504656	Lymphocyte number	Significant
107356	#LYMPH	1	60.54	60.54-60.54	125555328	125555368	Lymphocyte number	Significant
165176	#LYMPH	1	0	0.00-0.00	7535647	7535747	Lymphocyte number	Significant
107355	#LYMPH	2	69.47	69.47-69.47	88476138	88476178	Lymphocyte number	Significant
171091	#LYMPH	2	0	0.00-0.00	1881080	1881120	Lymphocyte number	Significant
5473	#LYMPH	3	17.8	10.59-10.60	11202575	11206397	Lymphocyte number	Significant
107347	#LYMPH	4	124.14	124.14-124.14	135196908	135196948	Lymphocyte number	Significant
107354	#LYMPH	4	7.32	7.32-7.32	7975355	7975395	Lymphocyte number	Significant
37761	#LYMPH	5	13.23	13.23-13.23	11864180	11864220	Lymphocyte number	Significant
107248	#LYMPH	5	30.74	30.16-31.33	27040193	28087376	Lymphocyte number	Significant
165177	#LYMPH	5	0	0.00-0.00	33535364	33535464	Lymphocyte number	Significant
5469	#LYMPH	7	29.45	30.2-58	11625414	36993248	Lymphocyte number	Significant
6310	#LYMPH	7	63.9	54.58-56.22	45053573	46408128	Lymphocyte number	Significant
22909	#LYMPH	7	34.1	17.86-17.91	14741664	14781089	Lymphocyte number	Significant
165178	#LYMPH	7	0	0.00-0.00	102771271	102771371	Lymphocyte number	Significant
4265	#LYMPH	8	53.1	52.5-62.2	39840424	77429212	Lymphocyte number	Significant
5464	#LYMPH	8	-1.3	4.09-4.29	4517448	4738286	Lymphocyte number	Significant
5467	#LYMPH	8	29.97	38.3-58.2	19749801	46427317	Lymphocyte number	Significant
107249	#LYMPH	8	92.79	92.38-93.20	102008930	102914965	Lymphocyte number	Significant
127201	#LYMPH	8	18.46	18.46-18.46	20385129	20385169	Lymphocyte number	Suggestive
127202	#LYMPH	8	18.49	18.49-18.49	20412013	20412053	Lymphocyte number	Suggestive
127213	#LYMPH	8	18.2	18.20-18.20	20094183	20094223	Lymphocyte number	Suggestive
127563	#LYMPH	8	28.74	28.74-28.74	31736925	31736965	Lymphocyte number	Suggestive
127708	#LYMPH	8	28.77	28.77-28.77	31765189	31765229	Lymphocyte number	Suggestive
127738	#LYMPH	8	30.2	30.20-30.20	33350648	33350688	Lymphocyte number	Suggestive
127739	#LYMPH	8	30.22	30.22-30.22	33365902	33365942	Lymphocyte number	Suggestive
127754	#LYMPH	8	28.58	28.58-28.58	31560911	31560951	Lymphocyte number	Suggestive
127755	#LYMPH	8	28.61	28.61-28.61	31593426	31593466	Lymphocyte number	Suggestive
127756	#LYMPH	8	28.66	28.66-28.66	31641617	31641657	Lymphocyte number	Suggestive
127757	#LYMPH	8	28.7	28.70-28.70	31688560	31688600	Lymphocyte number	Suggestive
127777	#LYMPH	8	29.75	29.75-29.75	32848332	32848372	Lymphocyte number	Suggestive
127778	#LYMPH	8	29.81	29.81-29.81	32916938	32916978	Lymphocyte number	Suggestive
127779	#LYMPH	8	29.83	29.83-29.83	32934079	32934119	Lymphocyte number	Suggestive
127811	#LYMPH	8	75.84	75.84-75.84	83740678	83740718	Lymphocyte number	Suggestive
127812	#LYMPH	8	75.84	75.84-75.84	83746056	83746096	Lymphocyte number	Suggestive
127813	#LYMPH	8	75.91	75.91-75.91	83821227	83821267	Lymphocyte number	Suggestive
127814	#LYMPH	8	75.93	75.93-75.93	83839554	83839594	Lymphocyte number	Suggestive
127815	#LYMPH	8	75.96	75.96-75.96	83876787	83876827	Lymphocyte number	Suggestive
127816	#LYMPH	8	75.98	75.98-75.98	83900259	83900299	Lymphocyte number	Suggestive
127817	#LYMPH	8	75.99	75.99-75.99	83912787	83912827	Lymphocyte number	Suggestive
127818	#LYMPH	8	76.02	76.02-76.02	83944124	83944164	Lymphocyte number	Suggestive
127831	#LYMPH	8	76.1	76.10-76.10	84029708	84029748	Lymphocyte number	Suggestive
127832	#LYMPH	8					Lymphocyte number	Suggestive
127833	#LYMPH	8	76.12	76.12-76.13	84056353	84056393	Lymphocyte number	Suggestive
127853	#LYMPH	8	28.55	28.55-28.55	31525167	31525207	Lymphocyte number	Suggestive
127961	#LYMPH	8	28.39	28.39-28.39	31346429	31346469	Lymphocyte number	Suggestive
127962	#LYMPH	8	28.41	28.41-28.41	31367207	31367247	Lymphocyte number	Suggestive
127963	#LYMPH	8	28.44	28.44-28.44	31398070	31398110	Lymphocyte number	Suggestive
127964	#LYMPH	8	28.48	28.48-28.48	31445266	31445306	Lymphocyte number	Suggestive
127965	#LYMPH	8	28.5	28.50-28.50	31467686	31467726	Lymphocyte number	Suggestive
127966	#LYMPH	8	28.52	28.52-28.52	31495144	31495184	Lymphocyte number	Suggestive
127967	#LYMPH	8	76.65	76.65-76.65	84633029	84633069	Lymphocyte number	Suggestive
127968	#LYMPH	8	76.83	76.83-76.83	84832448	84832488	Lymphocyte number	Suggestive
127969	#LYMPH	8	76.85	76.85-76.85	84855632	84855672	Lymphocyte number	Suggestive
127970	#LYMPH	8	76.86	76.86-76.86	84870119	84870159	Lymphocyte number	Suggestive
127971	#LYMPH	8	76.88	76.88-76.88	84891987	84892027	Lymphocyte number	Suggestive
127972	#LYMPH	8	76.92	76.92-76.92	84931774	84931814	Lymphocyte number	Suggestive
127973	#LYMPH	8	29.11	29.11-29.11	32144000	32144040	Lymphocyte number	Suggestive
127974	#LYMPH	8	29.12	29.12-29.12	32150642	32150682	Lymphocyte number	Suggestive
127975	#LYMPH	8	29.12	29.12-29.12	32155062	32155102	Lymphocyte number	Suggestive
127976	#LYMPH	8	29.12	29.12-29.12	32156979	32157019	Lymphocyte number	Suggestive
127977	#LYMPH	8	29.13	29.13-29.13	32169821	32169861	Lymphocyte number	Suggestive
127978	#LYMPH	8	29.16	29.16-29.16	32200779	32200819	Lymphocyte number	Suggestive
127979	#LYMPH	8	29.24	29.24-29.24	32284374	32284414	Lymphocyte number	Suggestive
127980	#LYMPH	8	29.25	29.25-29.25	32293632	32293672	Lymphocyte number	Suggestive
127981	#LYMPH	8	29.28	29.28-29.28	32326966	32327006	Lymphocyte number	Suggestive
127982	#LYMPH	8	29.28	29.28-29.28	32335821	32335861	Lymphocyte number	Suggestive
127983	#LYMPH	8	29.3	29.30-29.30	32355105	32355145	Lymphocyte number	Suggestive
127984	#LYMPH	8	29.43	29.43-29.43	32491423	32491463	Lymphocyte number	Suggestive
127985	#LYMPH	8	29.87	29.87-29.87	32984478	32984518	Lymphocyte number	Suggestive
127986	#LYMPH	8	29.92	29.92-29.92	33032984	33033024	Lymphocyte number	Suggestive
127987	#LYMPH	8	29.95	29.95-29.95	33068349	33068389	Lymphocyte number	Suggestive
127988	#LYMPH	8	29.97	29.97-29.97	33090644	33090684	Lymphocyte number	Suggestive
127989	#LYMPH	8	29.98	29.98-29.98	33103882	33103922	Lymphocyte number	Suggestive
127990	#LYMPH	8	30	30.00-30.00	33123885	33123925	Lymphocyte number	Suggestive
127991	#LYMPH	8	30.31	30.31-30.31	33464799	33464839	Lymphocyte number	Suggestive
128004	#LYMPH	8	28.78	28.78-28.78	31778819	31778859	Lymphocyte number	Suggestive
128005	#LYMPH	8	28.8	28.80-28.80	31803769	31803809	Lymphocyte number	Suggestive
128006	#LYMPH	8	28.84	28.84-28.84	31848669	31848709	Lymphocyte number	Suggestive
128007	#LYMPH	8	28.87	28.87-28.87	31874975	31875015	Lymphocyte number	Suggestive
107250	#LYMPH	10	21.04	20.20-21.88	11062697	11986190	Lymphocyte number	Significant
5466	#LYMPH	11	14.15	0-33	1111096	26135817	Lymphocyte number	Significant
165179	#LYMPH	11	0	0.00-0.00	79807787	79807887	Lymphocyte number	Significant
5470	#LYMPH	12	95.8	113.21-113.58	54489787	54668302	Lymphocyte number	Significant
6309	#LYMPH	12	31.3	27.80-27.89	13381803	13422372	Lymphocyte number	Significant
5472	#LYMPH	14	51	45.99-46.12	64916148	65099339	Lymphocyte number	Significant
5474	#LYMPH	14	76.2	91.83-92.00	129625774	129865339	Lymphocyte number	Significant
107251	#LYMPH	14	54.9	54.56-55.24	77013888	77974347	Lymphocyte number	Significant
107252	#LYMPH	14	55.61	55.27-55.96	78011535	78995471	Lymphocyte number	Significant
107346	#LYMPH	14	53.82	53.82-53.82	75973257	75973297	Lymphocyte number	Significant
107357	#LYMPH	14	55.24	55.24-55.24	77974327	77974367	Lymphocyte number	Significant
107358	#LYMPH	14	55.31	55.31-55.31	78068298	78068338	Lymphocyte number	Significant
107359	#LYMPH	14	55.63	55.63-55.63	78525239	78525279	Lymphocyte number	Significant
6311	#LYMPH	15	92.8	110.34-110.48	136727519	136890900	Lymphocyte number	Significant
165180	#LYMPH	16	0	0.00-0.00	83915452	83915552	Lymphocyte number	Significant
5471	#LYMPH	17	85.19	63.4-94	48731060	66928144	Lymphocyte number	Significant
22151	#LYMPH	17	4.38	4.38-4.38	2971197	2971237	Lymphocyte number	Significant
127172	#LYMPH	17	17.59	17.59-17.59	11941724	11941764	Lymphocyte number	Suggestive
165181	#LYMPH	17	0	0.00-0.00	50736712	50736812	Lymphocyte number	Significant
5475	#LYMPH	18	22.1	0-31.6	603581	32798519	Lymphocyte number	Significant

## Sheet: #LYMPH Gene
#LYMPH Gene List
Gene Stable ID	Gene Name	Chromosome/scaffold name	Gene Start(bp)	Gene End (bp)	Gene Synonym
ENSSSCG00000012308	DGKK	X	44001172	44180900
ENSSSCG00000012309	SHROOM4	X	44302074	44543549
ENSSSCG00000012310	BMP15	X	44613122	44620575	GDF9B
ENSSSCG00000026529		X	44773748	44779491
ENSSSCG00000026271		X	44913389	44919062
ENSSSCG00000033770		X	44859962	44863208
ENSSSCG00000040116	U4	X	44912014	44912151
ENSSSCG00000020269	U6	X	44701735	44701828
ENSSSCG00000021156	U6	X	44391364	44391467
ENSSSCG00000012317	GSPT2	X	45188882	45196852
ENSSSCG00000012318	MAGED1	X	45282056	45329278
ENSSSCG00000034861		X	45580586	45582872
ENSSSCG00000049886		X	45723141	45731588
ENSSSCG00000024958	GPR173	X	45883682	45907490
ENSSSCG00000012323	TSPYL2	X	45909686	45916941
ENSSSCG00000012322	KDM5C	X	45968814	46003215
ENSSSCG00000034056		X	45772138	45785560
ENSSSCG00000048190		X	45856347	45880201
ENSSSCG00000048578		X	45921482	45963319
ENSSSCG00000049406		1	63306362	63312418
ENSSSCG00000047501		1	63387627	63390836
ENSSSCG00000042849		1	63600942	63638463
ENSSSCG00000004339	UFL1	1	63638592	63700481
ENSSSCG00000004340	FHL5	1	63705936	63754067
ENSSSCG00000044999		1	63867077	63874222
ENSSSCG00000035240	GPR63	1	63911309	63973895
ENSSSCG00000004342	NDUFAF4	1	64034406	64044800
ENSSSCG00000027002	KLHL32	1	64078669	64307179
ENSSSCG00000004344	MMS22L	1	64303604	64459933
ENSSSCG00000042331		1	24301150	24635807
ENSSSCG00000041447		1	24449189	24455026
ENSSSCG00000004046	PNLDC1	1	7560241	7579254
ENSSSCG00000004047	MRPL18	1	7581763	7590032
ENSSSCG00000004048	TCP1	1	7589521	7601795
ENSSSCG00000018530	SNORA29	1	7593176	7593315
ENSSSCG00000004049	ACAT2	1	7598735	7612811
ENSSSCG00000018605	SNORA20	1	7599025	7599157
ENSSSCG00000004050	WTAP	1	7622544	7651961
ENSSSCG00000040317	SOD2	1	7651280	7691723
ENSSSCG00000048737		1	7852739	7857230
ENSSSCG00000043250		1	7881148	7884836
ENSSSCG00000014114	TENT2	2	88254320	88502342
ENSSSCG00000026098	CMYA5	2	88391167	88506979
ENSSSCG00000039556	KCNQ1	2	1675360	1989111
ENSSSCG00000000152	RBFOX2	5	11633519	11905311
ENSSSCG00000000457	USP15	5	26964510	27097458
ENSSSCG00000000458	MON2	5	27126121	27242399
ENSSSCG00000019827	MIRLET7I	5	27252787	27252894	ssc-let-7i
ENSSSCG00000036751	PPM1H	5	27299778	27572618
ENSSSCG00000048909		5	27812662	27819213
ENSSSCG00000033383	AVPR1A	5	27824989	27832704
ENSSSCG00000046080		5	27883816	27890399
ENSSSCG00000042847		5	27913343	27914045
ENSSSCG00000038031	CPSF6	5	33525684	33618945
ENSSSCG00000000492	LYZ	5	33525744	33618242
ENSSSCG00000001062	DTNBP1	7	11600792	11748548
ENSSSCG00000047918		7	11763735	11768565
ENSSSCG00000001063	MYLIP	7	12117240	12137929
ENSSSCG00000048681	U2	7	12164552	12164661
ENSSSCG00000001064		7	12254514	12299531
ENSSSCG00000001065	ATXN1	7	12300999	12720718
ENSSSCG00000050012		7	12438736	12440471
ENSSSCG00000049507		7	12721423	12727996
ENSSSCG00000044249		7	12862873	12865482
ENSSSCG00000047883		7	12897322	12929766
ENSSSCG00000035274		7	45015518	45275923
ENSSSCG00000037695		7	45298705	45299811
ENSSSCG00000042824		7	45309895	45313955
ENSSSCG00000050637		7	45319976	45338962
ENSSSCG00000001746	PKHD1	7	45447357	45925113
ENSSSCG00000039768		7	45534405	45535006
ENSSSCG00000042203		7	45967061	45980798
ENSSSCG00000049456		7	45967563	45973803
ENSSSCG00000019232	ssc-mir-206	7	45976293	45976372
ENSSSCG00000018805	ssc-mir-133b	7	45980138	45980217
ENSSSCG00000044602		7	14695117	15148247
ENSSSCG00000028942	NRXN3	7	101132830	102777822
ENSSSCG00000008836	SCFD2	8	39715534	40145887
ENSSSCG00000031636		8	40157270	40235093
ENSSSCG00000008838	LNX1	8	40232837	40473103
ENSSSCG00000041255		8	40563430	40575224
ENSSSCG00000044823		8	40738206	40741480
ENSSSCG00000043799		8	40773664	40780714
ENSSSCG00000032645	CHIC2	8	40780889	40846577
ENSSSCG00000008840	GSX2	8	40881751	40883371
ENSSSCG00000008841	PDGFRA	8	40967493	41021442	CD140A
ENSSSCG00000008710	JAKMIP1	8	4492340	4616266
ENSSSCG00000008709		8	4613976	4679573
ENSSSCG00000044737		8	4680939	4724406
ENSSSCG00000043216		8	4723536	4726714
ENSSSCG00000022896	CRMP1	8	4734200	4805645
ENSSSCG00000022155	RBPJ	8	19922779	20166755
ENSSSCG00000031297	U6	8	19923771	19923877
ENSSSCG00000023501	CCKAR	8	20186189	20199477
ENSSSCG00000008761	TBC1D19	8	20254765	20370215
ENSSSCG00000048428		8	20318969	20325868
ENSSSCG00000029272	U6	8	20444769	20444881
ENSSSCG00000008762	STIM2	8	20456363	20609282
ENSSSCG00000032413		8	20592121	20609041
ENSSSCG00000046313		8	20626055	20628066
ENSSSCG00000046468		8	20628324	20634657
ENSSSCG00000009092	TRPC3	8	102129457	102206951
ENSSSCG00000009093	BBS7	8	102213138	102266309
ENSSSCG00000009096	EXOSC9	8	102264470	102303842
ENSSSCG00000033274	U6	8	102294319	102294425
ENSSSCG00000044775		8	102322928	102330025
ENSSSCG00000031558		8	102327133	102328700
ENSSSCG00000009097	ANXA5	8	102388103	102425750
ENSSSCG00000009098	QRFPR	8	102745122	102795007
ENSSSCG00000009100	TNIP3	8	102892317	102993338
ENSSSCG00000037997		10	10986225	11313957
ENSSSCG00000049193		10	11075340	11080502
ENSSSCG00000043209		10	11306739	11308717
ENSSSCG00000010833	TAF1A	10	11315856	11362414
ENSSSCG00000010832	HHIPL2	10	11315859	11337151
ENSSSCG00000010834	MIA3	10	11362511	11429023
ENSSSCG00000010835	AIDA	10	11428396	11466645
ENSSSCG00000010836	BROX	10	11466004	11486974
ENSSSCG00000019408		10	11473145	11473270
ENSSSCG00000010837	FAM177B	10	11491455	11501712
ENSSSCG00000009276	XPO4	11	1066797	1208116
ENSSSCG00000036326	LATS2	11	1225527	1265946
ENSSSCG00000051192		11	1280140	1281568
ENSSSCG00000028865	SAP18	11	1291202	1298983
ENSSSCG00000028249	SKA3	11	1302886	1320981
ENSSSCG00000031280	MRPL57	11	1321085	1321828
ENSSSCG00000026744	ZDHHC20	11	1324060	1406084
ENSSSCG00000024667	MICU2	11	1421169	1500402
ENSSSCG00000051276		11	1443083	1446075
ENSSSCG00000009278	FGF9	11	1554763	1582408
ENSSSCG00000034964	STX8	12	54292084	54544918
ENSSSCG00000017994	CFAP52	12	54544730	54581742
ENSSSCG00000017995	USP43	12	54584269	54641856
ENSSSCG00000017996	DHRS7C	12	54639773	54661662
ENSSSCG00000043177	GSG1L2	12	54665268	54677502
ENSSSCG00000037202	CACNG4	12	13391078	13452174
ENSSSCG00000023525	TMEM26	14	64877932	64925506
ENSSSCG00000010687	INPP5F	14	129561034	129669875
ENSSSCG00000010688	MCMBP	14	129670515	129742290
ENSSSCG00000010690	SEC23IP	14	129758278	129810642
ENSSSCG00000010315	ADK	14	76836095	77322416
ENSSSCG00000010316	KAT6B	14	77375758	77597674
ENSSSCG00000042477		14	77496275	77504412
ENSSSCG00000010317	DUSP29	14	77602870	77643114
ENSSSCG00000010319	SAMD8	14	77626690	77737654
ENSSSCG00000035105		14	77651967	77677707
ENSSSCG00000010320	VDAC2	14	77766686	77782322
ENSSSCG00000037237	COMTD1	14	77782672	77786838
ENSSSCG00000047719		14	77786988	77801915
ENSSSCG00000048472		14	77833387	77834127
ENSSSCG00000034308	LRMDA	14	77957851	79051453
ENSSSCG00000038113	U6	14	78391831	78391937
ENSSSCG00000018925	U6	14	78855117	78855219
ENSSSCG00000010295	ECD	14	75952431	75992577
ENSSSCG00000033287		15	136748675	136749714
ENSSSCG00000016323	COPS8	15	136827862	136838048
ENSSSCG00000042075		15	136870445	136872947
ENSSSCG00000043795		15	136877769	136879605
ENSSSCG00000035906	SLC13A3	17	48714183	48815123
ENSSSCG00000007452	TP53RK	17	48743623	48817825
ENSSSCG00000007451	SLC2A10	17	48824414	48843201
ENSSSCG00000041724		17	48851127	48884800
ENSSSCG00000033678	U6	17	48897437	48897543
ENSSSCG00000039038	U6	17	48962547	48962650
ENSSSCG00000007453	EYA2	17	48966814	49243747
ENSSSCG00000039785	U6	17	49204821	49204920
ENSSSCG00000007454	ZMYND8	17	49258542	49390399
ENSSSCG00000007458	NCOA3	17	49528164	49663203	SRC3
ENSSSCG00000038257	SGCZ	17	2031253	3048459
ENSSSCG00000016406	ESYT2	18	565132	643306
ENSSSCG00000028169	NCAPG2	18	653224	717205
ENSSSCG00000026661	PTPRN2	18	721131	1392870
ENSSSCG00000037841	ssc-mir-153	18	1361682	1361768
ENSSSCG00000033272	DNAJB6	18	1444737	1630889
ENSSSCG00000016409	UBE3C	18	1542163	1653982
ENSSSCG00000044842		18	1567824	1572821
ENSSSCG00000016410	MNX1	18	1725244	1730170
ENSSSCG00000016411		18	1747217	1761684
ENSSSCG00000016412	LMBR1	18	1795490	1934949

## Sheet: HGB
HGB QTL List
QTL_ID	Symbol	Chromosome	Center_cM	Range_cM	Cood_A_bp	Coord_B_bp	Trait_Name	Significance
5395	HGB	X	330.67	50.39-136.69	40548493	144288218	Hemoglobin	Significant
7215	HGB	1	70.1	66.49-74.41	137907455	154329026	Hemoglobin	Significant
22158	HGB	1	31.82	31.82-31.82	65994410	65994450	Hemoglobin	Significant
165065	HGB	1	0	0.00-0.00	304622738	304622838	Hemoglobin	Significant
5394	HGB	2	12.56	27.3-42	10846385	21136167	Hemoglobin	Significant
17929	HGB	2	0.2	1.55-2.06	1972781	2620312	Hemoglobin	Significant
17930	HGB	2	0.2	1.55-2.06	1972781	2620312	Hemoglobin	Significant
17931	HGB	2	0.2	1.55-2.06	1972781	2620312	Hemoglobin	Significant
165066	HGB	2	0	0.00-0.00	152599589	152599689	Hemoglobin	Significant
7220	HGB	3	69.6	77.07-77.21	81501911	81648067	Hemoglobin	Significant
13478	HGB	4	130.7	129.36-129.38	140878692	140899898	Hemoglobin	Significant
37771	HGB	4	72.57	72.57-72.57	79026191	79026231	Hemoglobin	Significant
5390	HGB	5	72.3	70.65-70.67	63341459	63359601	Hemoglobin	Significant
107245	HGB	5	5.02	4.56-5.48	4092291	4916323	Hemoglobin	Significant
237944	HGB	5					Hemoglobin	Significant
237945	HGB	5					Hemoglobin	Significant
15050	HGB	6	123.5	108.7-149.8	83821055	146365886	Hemoglobin	Suggestive
17815	HGB	6	52.3	23.13-23.21	21744509	21817992	Hemoglobin	Significant
17940	HGB	6	52.3	23.13-23.21	21744509	21817992	Hemoglobin	Significant
127191	HGB	6	132.55	132.55-132.55	124603259	124603299	Hemoglobin	Suggestive
5389	HGB	7	82.74	58-90.1	36993248	99614552	Hemoglobin	Significant
6534	HGB	7	65.9	59.21-59.57	48880888	49174506	Hemoglobin	Significant
6535	HGB	7	62.8	53.22-53.31	43932670	44010975	Hemoglobin	Significant
17890	HGB	7	32	16.63-16.76	13729582	13839071	Hemoglobin	Significant
21450	HGB	7	41.86	41.86-41.86	34556128	34556168	Hemoglobin	Significant
21451	HGB	7	42.1	42.10-42.10	34755582	34755622	Hemoglobin	Significant
21452	HGB	7	42.16	42.16-42.16	34803544	34803584	Hemoglobin	Significant
21453	HGB	7	42.61	42.61-42.61	35177621	35177661	Hemoglobin	Significant
21454	HGB	7	44.21	44.21-44.21	36497487	36497527	Hemoglobin	Significant
22133	HGB	7	41.45	40.20-42.70	33182159	35251345	Hemoglobin	Significant
22134	HGB	7	41.45	40.20-42.70	33182159	35251345	Hemoglobin	Significant
22135	HGB	7	41.45	40.20-42.70	33182159	35251345	Hemoglobin	Significant
22159	HGB	7	37.84	20.65-55.02	17049497	45420438	Hemoglobin	Significant
127153	HGB	7	9.26	9.26-9.26	7642590	7642630	Hemoglobin	Suggestive
165155	HGB	7	0	0.00-0.00	45095671	45095771	Hemoglobin	Significant
165154	HGB	7	0	0.00-0.00	34839423	34839523	Hemoglobin	Significant
165156	HGB	7	0	0.00-0.00	53773248	53773348	Hemoglobin	Significant
171147	HGB	7	0	0.00-0.00	131372433	131372473	Hemoglobin	Significant
171149	HGB	7	0	0.00-0.00	57520911	131372473	Hemoglobin	Significant
4277	HGB	8	67.22	52.5-82.8	39840424	108610930	Hemoglobin	Significant
6545	HGB	8	54.8	38.93-39.52	42990394	43639597	Hemoglobin	Significant
107246	HGB	8	110.82	110.55-111.09	122072309	122664524	Hemoglobin	Significant
213862	HGB	8	87.43	87.21-87.64	102961594	103639467	Hemoglobin	Significant
7224	HGB	9	96.3	112.53-112.60	122609267	122690723	Hemoglobin	Significant
15056	HGB	9	138.9	103.6-139.4	128983346	147506758	Hemoglobin	Significant
165067	HGB	9	0	0.00-0.00	3329687	3329787	Hemoglobin	Significant
5393	HGB	10	93.6	67.5-101	41334738	61209673	Hemoglobin	Significant
7226	HGB	10	70.9	82.98-83.39	45455212	45677304	Hemoglobin	Significant
107345	HGB	10	24.2	24.20-24.20	13257204	13257244	Hemoglobin	Significant
127175	HGB	10	100.73	132.13-69.34	60034333	60897238	Hemoglobin	Suggestive
127177	HGB	11	74.49	74.49-74.49	71722736	71722776	Hemoglobin	Suggestive
213865	HGB	11	72.22	71.98-72.46	76561141	77032831	Hemoglobin	Significant
12300	HGB	12	8	6.6-13.4	4823589	8879317	Hemoglobin	Significant
22160	HGB	12	60.47	60.47-60.47	29107209	29107249	Hemoglobin	Significant
22161	HGB	12	60.3	60.30-60.30	29022043	29022083	Hemoglobin	Significant
127138	HGB	12	45.27	45.27-45.27	21790189	21790229	Hemoglobin	Significant
165068	HGB	12	0	0.00-0.00	12995649	12995749	Hemoglobin	Significant
5391	HGB	13	108.67	70.1-102.2	159374767	206658205	Hemoglobin	Significant
5392	HGB	13	55.4	35.4-70.1	27210688	159374767	Hemoglobin	Significant
5396	HGB	13	108.67	70.1-102.2	159374767	206658205	Hemoglobin	Significant
7230	HGB	13	33	11.59-11.62	19524763	19560668	Hemoglobin	Significant
17895	HGB	13	124.1	123.48-123.49	207943257	207969613	Hemoglobin	Significant
27304	HGB	13	6.95	6.95-6.95	11696863	11696903	Hemoglobin	Significant
127216	HGB	14	56.92	56.92-56.92	80348999	80349039	Hemoglobin	Suggestive
37772	HGB	15	24	24.00-24.00	29742668	29742708	Hemoglobin	Significant
37773	HGB	15	26.53	26.53-26.53	32868962	32869002	Hemoglobin	Significant
107343	HGB	15	114.04	114.04-114.04	141300379	141300419	Hemoglobin	Significant
107344	HGB	15	114.08	114.08-114.08	141355375	141355415	Hemoglobin	Significant
237960	HGB	15					Hemoglobin	Significant
12309	HGB	16	37	24-37.4	22738076	31440121	Hemoglobin	Significant
107247	HGB	16	6.04	5.53-6.54	5008766	5923147	Hemoglobin	Significant
238091	HGB	16					Hemoglobin	Significant
15064	HGB	17	63.2	56.4-63.4	43234744	48731060	Hemoglobin	Suggestive
127208	HGB	17					Hemoglobin	Suggestive
171082	HGB	18	0	0.00-0.00	40475953	40475993	Hemoglobin	Significant
171156	HGB	18	0	0.00-0.00	39499943	40609492	Hemoglobin	Significant

## Sheet: HGB Gene
HGB Gene List
Gene Stable ID	Gene Name	Chromosome/scaffold name	Gene Start(bp)	Gene End (bp)	Gene Synonym
ENSSSCG00000037032	DNASE1L1	X	124931408	124939965
ENSSSCG00000012278	CFP	X	42143805	42174939
ENSSSCG00000039655	TAFAZZIN	X	124940031	124947241
ENSSSCG00000012668		X	107623258	107624196
ENSSSCG00000012618	SOWAHD	X	98156970	98158807
ENSSSCG00000037310	ATP6AP1	X	124952500	124960344
ENSSSCG00000045195		X	115295680	115298249
ENSSSCG00000049221		X	86179433	86184261
ENSSSCG00000030421	GDI1	X	124960834	124967289
ENSSSCG00000012280	UXT	X	42176143	42184079
ENSSSCG00000004349	FAXC	1	66232163	66346572
ENSSSCG00000037594	PNISR	1	66321459	66381451
ENSSSCG00000050732		1	66381413	66382252
ENSSSCG00000004351	USP45	1	66387603	66454741
ENSSSCG00000038757		1	66459987	66467856
ENSSSCG00000004353	CCNC	1	66471781	66499188
ENSSSCG00000046110		1	66520519	66525575
ENSSSCG00000004354	PRDM13	1	66539061	66546409
ENSSSCG00000004355		1	66579143	66579910
ENSSSCG00000031854		1	66642754	66643547
ENSSSCG00000039556	KCNQ1	2	1675360	1989111
ENSSSCG00000040461	CDKN1C	2	2019490	2021853
ENSSSCG00000012855	SLC22A18	2	2028396	2055752
ENSSSCG00000021597	PHLDA2	2	2057679	2058694
ENSSSCG00000012856	NAP1L4	2	2067870	2117487
ENSSSCG00000035241		2	2085126	2085255
ENSSSCG00000032948		2	2086049	2086178
ENSSSCG00000012857	CARS1	2	2119592	2163343
ENSSSCG00000041954		2	2163309	2198760
ENSSSCG00000012862	OSBPL5	2	2201381	2285854
ENSSSCG00000038341	ssc-mir-9789	3	81769739	81769817
ENSSSCG00000043439		3	81797957	81819445
ENSSSCG00000041640		3	82115482	82116975
ENSSSCG00000042212		3	82339595	82426941
ENSSSCG00000042890		3	82407072	82486858
ENSSSCG00000042483		3	82912640	82915080
ENSSSCG00000008394	FANCL	3	83337208	83436944
ENSSSCG00000008395	VRK2	3	83433313	83536980
ENSSSCG00000051762		3	83634382	83695046
ENSSSCG00000049247		3	83694672	84148376
ENSSSCG00000035744	ssc-mir-9839	4	79216755	79216828
ENSSSCG00000039568	SNAI2	4	79264878	79268475
ENSSSCG00000051418		4	79271526	79273634
ENSSSCG00000025391	U6	4	79275635	79275735
ENSSSCG00000032052		4	79318285	79330367
ENSSSCG00000048282		4	79374749	79378827
ENSSSCG00000032887	EFCAB1	4	79378874	79387112
ENSSSCG00000046405		4	79389698	79397107
ENSSSCG00000022190	UBE2V2	4	79419358	79652471
ENSSSCG00000050435		4	79652594	79673335
ENSSSCG00000031423	UPK3A	5	4070700	4119131
ENSSSCG00000000014	FAM118A	5	4070701	4101287
ENSSSCG00000000018	KIAA0930	5	4152072	4195613
ENSSSCG00000024146	ssc-mir-1249-1	5	4187912	4187993
ENSSSCG00000000019	NUP50	5	4194308	4219230
ENSSSCG00000041214		5	4219506	4222499
ENSSSCG00000000020	PHF21B	5	4291396	4389943
ENSSSCG00000000021		5	4399742	4450465
ENSSSCG00000021748	PRR5	5	4467232	4525588
ENSSSCG00000051360		5	4589167	4619980
ENSSSCG00000043338		6	21854239	21856680
ENSSSCG00000047750		6	21950367	22058236
ENSSSCG00000045327		6	22118186	22124512
ENSSSCG00000046861		6	22841647	22846868
ENSSSCG00000040687	CDH8	6	22923140	23279296
ENSSSCG00000032742		6	23032608	23032738
ENSSSCG00000046667		6	23328316	23333260
ENSSSCG00000047100		6	23531468	23546715
ENSSSCG00000018823	U2	6	23691605	23691795
ENSSSCG00000048963		6	23737018	23739553
ENSSSCG00000041556		7	13779612	13780116
ENSSSCG00000001072	NHLRC1	7	13816246	13817644
ENSSSCG00000045446		7	13817107	13818111
ENSSSCG00000001073	TPMT	7	13820866	13846012
ENSSSCG00000001074	KDM1B	7	13845942	13901263
ENSSSCG00000033647		7	13856658	13919401
ENSSSCG00000001075	DEK	7	13872775	13935173
ENSSSCG00000001076	RNF144B	7	13947304	14586092
ENSSSCG00000044364		7	14069078	14070118
ENSSSCG00000018878	U4	7	14181388	14181547
ENSSSCG00000008836	SCFD2	8	39715534	40145887
ENSSSCG00000031636		8	40157270	40235093
ENSSSCG00000008838	LNX1	8	40232837	40473103
ENSSSCG00000041255		8	40563430	40575224
ENSSSCG00000044823		8	40738206	40741480
ENSSSCG00000043799		8	40773664	40780714
ENSSSCG00000032645	CHIC2	8	40780889	40846577
ENSSSCG00000008840	GSX2	8	40881751	40883371
ENSSSCG00000008841	PDGFRA	8	40967493	41021442	CD140A
ENSSSCG00000008841	PDGFRA	8	40967493	41021442	PDGFR-2
ENSSSCG00000014633	CAVIN3	9	3378207	3379848
ENSSSCG00000033806		9	3409282	3419472
ENSSSCG00000014630	CNGA4	9	3431341	3442616
ENSSSCG00000014632	FHIP1B	9	3446075	3464226
ENSSSCG00000014634	C11orf42	9	3464097	3469593
ENSSSCG00000046332		9	3471927	3473087
ENSSSCG00000035041	OR52W1	9	3474365	3475327
ENSSSCG00000045056		9	3496855	3497802
ENSSSCG00000050079		9	3503246	3504223
ENSSSCG00000044868		9	3509602	3510567
ENSSSCG00000031483		10	13249178	13337447
ENSSSCG00000042067		10	13358315	13389494
ENSSSCG00000032397	LBR	10	13386946	13416759
ENSSSCG00000045740		10	13421026	13430569
ENSSSCG00000042217		10	13426598	13432131
ENSSSCG00000046945		10	13439771	13443929
ENSSSCG00000038646	ENAH	10	13446426	13609303
ENSSSCG00000017768		10	13619667	13620114
ENSSSCG00000031664	SRP9	10	13672355	13723804
ENSSSCG00000010853	EPHX1	10	13735170	13773071	mEH
ENSSSCG00000046386		11	76556424	76561584
ENSSSCG00000034763	IRS2	11	76626179	76653881
ENSSSCG00000045598		11	76817623	76830945
ENSSSCG00000044334		11	76856188	76858173
ENSSSCG00000044700		11	76858296	76888850
ENSSSCG00000044051		11	76894904	76997414
ENSSSCG00000009545	COL4A2	11	76997516	77161615
ENSSSCG00000046613		11	77031738	77036832
ENSSSCG00000022719	RAB20	11	77167055	77188902
ENSSSCG00000029502	NAXD	11	77210228	77230681
ENSSSCG00000037376		12	4822059	4859627
ENSSSCG00000017172	ST6GALNAC1	12	4890406	4909351
ENSSSCG00000017177		12	4937571	4954246
ENSSSCG00000042682		12	4955325	4958195
ENSSSCG00000019228	SNORD1B	12	4957721	4957803
ENSSSCG00000019245	SNORD1C	12	4959415	4959492
ENSSSCG00000042738		12	4964731	4966492
ENSSSCG00000028604	PRCD	12	4973258	4975797
ENSSSCG00000017181		12	4978010	4988279
ENSSSCG00000023362	RHBDF2	12	5017443	5036261
ENSSSCG00000042838		13	11969901	12090355
ENSSSCG00000044771		13	12117090	12118844
ENSSSCG00000051554		13	12167206	12173003
ENSSSCG00000047180		13	12244726	12250712
ENSSSCG00000011212		13	12336972	12507680
ENSSSCG00000045868		13	12371824	12378402
ENSSSCG00000044077		13	12391447	12395275
ENSSSCG00000047703		13	12404659	12410961
ENSSSCG00000048766		13	12450176	12455194
ENSSSCG00000041247		13	12456579	12461997
ENSSSCG00000028239	FBXL7	16	4784380	5194189
ENSSSCG00000016789		16	5311437	5314977
ENSSSCG00000031525	MARCHF11	16	5346120	5459804
ENSSSCG00000016791		16	5550549	5550911
ENSSSCG00000016793	ZNF622	16	5699744	5714516
ENSSSCG00000016792	RETREG1	16	5726494	5879515
ENSSSCG00000016794	MYO10	16	5907116	6145442
ENSSSCG00000034022		16	6170630	6223645
ENSSSCG00000021807	U6	16	6339526	6339626
ENSSSCG00000051120		16	6366150	6384196
ENSSSCG00000016665	BMPER	18	39412838	39950737
ENSSSCG00000024754	BBS9	18	39675497	40393985
ENSSSCG00000042909		18	40324489	40328534
ENSSSCG00000038919	RP9	18	40394429	40564236
ENSSSCG00000049414		18	40422498	40428224
ENSSSCG00000022912	NT5C3A	18	40441102	40483376
ENSSSCG00000021250	FKBP9	18	40486372	40532259
ENSSSCG00000022464	KBTBD2	18	40604558	40637085
ENSSSCG00000023445	AVL9	18	40656660	40739088
ENSSSCG00000043449		18	40727696	40732848

## Sheet: HCT
HCT QTL List
QTL_ID	Symbol	Chromosome	Center_cM	Range_cM	Cood_A_bp	Coord_B_bp	Trait_Name	Significance
165101	HCT	X	0	0.00-0.00	2560152	2560252	Hematocrit	Significant
5420	HCT	1	69.86	52.9-81	63012552	226764071	Hematocrit	Significant
7214	HCT	1	76.2	75.30-75.31	156168386	156194130	Hematocrit	Significant
27300	HCT	1	47.52	47.52-47.52	98564189	98564229	Hematocrit	Significant
27458	HCT	1	150.21	150.21-150.21	311546533	311546573	Hematocrit	Significant
27459	HCT	1	77.91	77.91-77.91	161584384	161584424	Hematocrit	Significant
27460	HCT	1	78.11	78.11-78.11	161993728	161993768	Hematocrit	Significant
27461	HCT	1	78.11	78.11-78.11	162006096	162006136	Hematocrit	Significant
27462	HCT	1	78.12	78.12-78.12	162025998	162026038	Hematocrit	Significant
27463	HCT	1	78.14	78.14-78.14	162064426	162064466	Hematocrit	Significant
165061	HCT	1	0	0.00-0.00	304622738	304622838	Hematocrit	Significant
237857	HCT	1					Hematocrit	Significant
237858	HCT	1					Hematocrit	Significant
237859	HCT	1					Hematocrit	Significant
237915	HCT	1					Hematocrit	Significant
237916	HCT	1					Hematocrit	Significant
237917	HCT	1					Hematocrit	Significant
237918	HCT	1					Hematocrit	Significant
5422	HCT	2	12.56	27.3-42	10846385	21136167	Hematocrit	Significant
17932	HCT	2	0.2	1.55-2.06	1972781	2620312	Hematocrit	Significant
17933	HCT	2	0.2	1.55-2.06	1972781	2620312	Hematocrit	Significant
17934	HCT	2	0.2	1.55-2.06	1972781	2620312	Hematocrit	Significant
27302	HCT	2	114.7	114.70-114.70	146082046	146082086	Hematocrit	Significant
165083	HCT	2	0	0.00-0.00	37589312	37589412	Hematocrit	Significant
165084	HCT	2	0	0.00-0.00	138505264	138505364	Hematocrit	Significant
5431	HCT	3	17.36	17.8-42.3	14776389	21947993	Hematocrit	Significant
165062	HCT	3	0	0.00-0.00	5110662	5110762	Hematocrit	Significant
7222	HCT	4	60.7	42.06-43.19	45803173	47032089	Hematocrit	Significant
27299	HCT	4	128.32	127.69-128.94	139058720	140420777	Hematocrit	Significant
27301	HCT	4	128.32	127.69-128.94	139058720	140420777	Hematocrit	Significant
165085	HCT	4	0	0.00-0.00	42387443	42387543	Hematocrit	Significant
165086	HCT	4	0	0.00-0.00	134126969	134127069	Hematocrit	Significant
5413	HCT	5	72.3	70.65-70.67	63341459	63359601	Hematocrit	Significant
107240	HCT	5	5.02	4.56-5.48	4092291	4916323	Hematocrit	Significant
5418	HCT	6	62.8	29.85-29.88	28063136	28091917	Hematocrit	Significant
15051	HCT	6	120	108.7-149.8	83821055	146365886	Hematocrit	Suggestive
165087	HCT	6	0	0.00-0.00	150157202	150157302	Hematocrit	Significant
5412	HCT	7	82.74	58-90.1	36993248	99614552	Hematocrit	Significant
6532	HCT	7	65.9	59.21-59.57	48880888	49174506	Hematocrit	Significant
6533	HCT	7	62.8	53.22-53.31	43932670	44010975	Hematocrit	Significant
17891	HCT	7	32	16.63-16.76	13729582	13839071	Hematocrit	Significant
21443	HCT	7	41.86	41.86-41.86	34556128	34556168	Hematocrit	Significant
21444	HCT	7	42.1	42.10-42.10	34755582	34755622	Hematocrit	Significant
21445	HCT	7	42.16	42.16-42.16	34803544	34803584	Hematocrit	Significant
21446	HCT	7	42.61	42.61-42.61	35177621	35177661	Hematocrit	Significant
21447	HCT	7	43.53	43.53-43.53	35935609	35935649	Hematocrit	Significant
21448	HCT	7	43.61	43.61-43.61	36004558	36004598	Hematocrit	Significant
21449	HCT	7	44.21	44.21-44.21	36497487	36497527	Hematocrit	Significant
22130	HCT	7	41.4	40.20-42.61	33182159	35177641	Hematocrit	Significant
22131	HCT	7	41.4	40.20-42.61	33182159	35177641	Hematocrit	Significant
22132	HCT	7	67.28	66.39-68.18	54808215	56282172	Hematocrit	Significant
22155	HCT	7	45.13	45.10-45.17	37231172	37288793	Hematocrit	Significant
22156	HCT	7	45.13	45.10-45.17	37231172	37288793	Hematocrit	Significant
27464	HCT	7	27.68	27.68-27.68	22852232	22852272	Hematocrit	Significant
27465	HCT	7	27.85	27.85-27.85	22987309	22987349	Hematocrit	Significant
27466	HCT	7	27.89	27.89-27.89	23022539	23022579	Hematocrit	Significant
27467	HCT	7	28.08	28.08-28.08	23184199	23184239	Hematocrit	Significant
27468	HCT	7	28.11	28.11-28.11	23206144	23206184	Hematocrit	Significant
27469	HCT	7	28.14	28.14-28.14	23229188	23229228	Hematocrit	Significant
27470	HCT	7	28.72	28.72-28.72	23706773	23706813	Hematocrit	Significant
27471	HCT	7	28.93	28.93-28.93	23878536	23878576	Hematocrit	Significant
27472	HCT	7	29.01	29.01-29.01	23946612	23946652	Hematocrit	Significant
27473	HCT	7	29.04	29.04-29.05	23977336	23977376	Hematocrit	Significant
27474	HCT	7	29.09	29.09-29.09	24017727	24017767	Hematocrit	Significant
27475	HCT	7	29.1	29.10-29.10	24026441	24026481	Hematocrit	Significant
27476	HCT	7	29.16	29.16-29.16	24070656	24070696	Hematocrit	Significant
27477	HCT	7	29.19	29.19-29.19	24096023	24096063	Hematocrit	Significant
27478	HCT	7	29.21	29.21-29.21	24116848	24116888	Hematocrit	Significant
27479	HCT	7	29.23	29.23-29.23	24128869	24128909	Hematocrit	Significant
27480	HCT	7	29.25	29.25-29.25	24149791	24149831	Hematocrit	Significant
27481	HCT	7	29.34	29.34-29.34	24223894	24223934	Hematocrit	Significant
27482	HCT	7	29.46	29.46-29.46	24320420	24320460	Hematocrit	Significant
27483	HCT	7	29.62	29.62-29.62	24451795	24451835	Hematocrit	Significant
27484	HCT	7	29.65	29.65-29.65	24480226	24480266	Hematocrit	Significant
27485	HCT	7	29.73	29.73-29.73	24540570	24540610	Hematocrit	Significant
27486	HCT	7	30.01	30.01-30.01	24777943	24777983	Hematocrit	Significant
165088	HCT	7	0	0.00-0.00	48391253	48391353	Hematocrit	Significant
165151	HCT	7	0	0.00-0.00	45401940	45402040	Hematocrit	Significant
165152	HCT	7	0	0.00-0.00	34839423	34839523	Hematocrit	Significant
165153	HCT	7	0	0.00-0.00	53773248	53773348	Hematocrit	Significant
171148	HCT	7	0	0.00-0.00	131372433	131372473	Hematocrit	Significant
4278	HCT	8	53.1	52.5-62.2	39840424	77429212	Hematocrit	Significant
4279	HCT	8	90.23	74-82.8	90653103	108610930	Hematocrit	Significant
5415	HCT	8	116.5	80.1-107.5	120532322	136739744	Hematocrit	Significant
27487	HCT	8	20.41	20.41-20.41	22541033	22541073	Hematocrit	Significant
27488	HCT	8	20.54	20.54-20.54	22676936	22676976	Hematocrit	Significant
27489	HCT	8	20.58	20.58-20.58	22729025	22729065	Hematocrit	Significant
27490	HCT	8	20.65	20.65-20.65	22805443	22805483	Hematocrit	Significant
27491	HCT	8	20.71	20.71-20.71	22863563	22863603	Hematocrit	Significant
27492	HCT	8	20.74	20.74-20.74	22904002	22904042	Hematocrit	Significant
27493	HCT	8	20.86	20.86-20.86	23033582	23033622	Hematocrit	Significant
27494	HCT	8	20.96	20.96-20.96	23147663	23147703	Hematocrit	Significant
27495	HCT	8	20.98	20.98-20.98	23161451	23161491	Hematocrit	Significant
27496	HCT	8	21.04	21.04-21.04	23234602	23234642	Hematocrit	Significant
27497	HCT	8	21.07	21.07-21.07	23269829	23269869	Hematocrit	Significant
107241	HCT	8	126.3	125.90-126.70	139013496	139897121	Hematocrit	Significant
27498	HCT	9	4.83	4.83-4.83	5259878	5259918	Hematocrit	Significant
27499	HCT	9	4.69	4.69-4.69	5112510	5112550	Hematocrit	Significant
27500	HCT	9	4.74	4.74-4.74	5159457	5159497	Hematocrit	Significant
27501	HCT	9	5.2	5.20-5.20	5669130	5669170	Hematocrit	Significant
27502	HCT	9	5.34	5.34-5.34	5815311	5815351	Hematocrit	Significant
27503	HCT	9	5.37	5.37-5.37	5851188	5851228	Hematocrit	Significant
27504	HCT	9	5.4	5.40-5.40	5886613	5886653	Hematocrit	Significant
27505	HCT	9	5.42	5.42-5.42	5906665	5906705	Hematocrit	Significant
27506	HCT	9	5.47	5.47-5.47	5961645	5961685	Hematocrit	Significant
27507	HCT	9	5.5	5.50-5.50	5988209	5988249	Hematocrit	Significant
27508	HCT	9	5.56	5.56-5.56	6061379	6061419	Hematocrit	Significant
27509	HCT	9	5.6	5.60-5.60	6098499	6098539	Hematocrit	Significant
27510	HCT	9	5.65	5.65-5.65	6152099	6152139	Hematocrit	Significant
27511	HCT	9	5.71	5.71-5.71	6217460	6217500	Hematocrit	Significant
27512	HCT	9	5.73	5.73-5.73	6244780	6244820	Hematocrit	Significant
27513	HCT	9	5.74	5.74-5.74	6250642	6250682	Hematocrit	Significant
27514	HCT	9	5.77	5.77-5.77	6287739	6287779	Hematocrit	Significant
27515	HCT	9	5.79	5.79-5.79	6308855	6308895	Hematocrit	Significant
27516	HCT	9	5.94	5.94-5.94	6476831	6476871	Hematocrit	Significant
27517	HCT	9	5.95	5.95-5.95	6480568	6480608	Hematocrit	Significant
27518	HCT	9	5.96	5.96-5.96	6491964	6492004	Hematocrit	Significant
27519	HCT	9	6	6.00-6.00	6538210	6538250	Hematocrit	Significant
27520	HCT	9	6.07	6.07-6.07	6612848	6612888	Hematocrit	Significant
27521	HCT	9	6.36	6.36-6.36	6928021	6928061	Hematocrit	Significant
27522	HCT	9	6.39	6.39-6.39	6964449	6964489	Hematocrit	Significant
27523	HCT	9	6.43	6.43-6.43	7010624	7010664	Hematocrit	Significant
27524	HCT	9	6.46	6.46-6.46	7041492	7041532	Hematocrit	Significant
27525	HCT	9	6.49	6.49-6.49	7069340	7069380	Hematocrit	Significant
27526	HCT	9	6.5	6.50-6.50	7086611	7086651	Hematocrit	Significant
27527	HCT	9	6.54	6.54-6.54	7123269	7123309	Hematocrit	Significant
27528	HCT	9	6.56	6.56-6.56	7149936	7149976	Hematocrit	Significant
27529	HCT	9	6.59	6.59-6.59	7178772	7178812	Hematocrit	Significant
27530	HCT	9	6.62	6.62-6.62	7210984	7211024	Hematocrit	Significant
27531	HCT	9	6.64	6.64-6.64	7238768	7238808	Hematocrit	Significant
27532	HCT	9	6.65	6.65-6.65	7245973	7246013	Hematocrit	Significant
27533	HCT	9	6.68	6.68-6.68	7273476	7273516	Hematocrit	Significant
27534	HCT	9	6.73	6.73-6.73	7334219	7334259	Hematocrit	Significant
27535	HCT	9	6.75	6.75-6.75	7350489	7350529	Hematocrit	Significant
27536	HCT	9	6.77	6.77-6.77	7371862	7371902	Hematocrit	Significant
27537	HCT	9	6.78	6.78-6.78	7392204	7392244	Hematocrit	Significant
27538	HCT	9	6.8	6.80-6.80	7403975	7404015	Hematocrit	Significant
27539	HCT	9	6.82	6.82-6.82	7429048	7429088	Hematocrit	Significant
27540	HCT	9	6.84	6.84-6.84	7449874	7449914	Hematocrit	Significant
27541	HCT	9	6.86	6.86-6.86	7469332	7469372	Hematocrit	Significant
27542	HCT	9	6.87	6.87-6.87	7480977	7481017	Hematocrit	Significant
27543	HCT	9	6.92	6.92-6.92	7534495	7534535	Hematocrit	Significant
27544	HCT	9	6.93	6.93-6.93	7550050	7550090	Hematocrit	Significant
27545	HCT	9	6.93	6.93-6.93	7551990	7552030	Hematocrit	Significant
27546	HCT	9	6.95	6.95-6.95	7570252	7570292	Hematocrit	Significant
27547	HCT	9	7	7.00-7.00	7629439	7629479	Hematocrit	Significant
27548	HCT	9	7	7.00-7.00	7629799	7629839	Hematocrit	Significant
27549	HCT	9	7.04	7.04-7.04	7666077	7666117	Hematocrit	Significant
27550	HCT	9	7.12	7.12-7.12	7755867	7755907	Hematocrit	Significant
27551	HCT	9	7.12	7.12-7.12	7758534	7758574	Hematocrit	Significant
27552	HCT	9	7.27	7.27-7.27	7926097	7926137	Hematocrit	Significant
27553	HCT	9	7.28	7.28-7.28	7928649	7928689	Hematocrit	Significant
27554	HCT	9	7.39	7.39-7.39	8047953	8047993	Hematocrit	Significant
165063	HCT	9	0	0.00-0.00	1131812	1131912	Hematocrit	Significant
165089	HCT	9	0	0.00-0.00	74677553	74677653	Hematocrit	Significant
165090	HCT	9	0	0.00-0.00	12388920	12389020	Hematocrit	Significant
5417	HCT	10	121.81	101-128	61209673	72237308	Hematocrit	Significant
5419	HCT	10	93.6	67.5-101	41334738	61209673	Hematocrit	Significant
7225	HCT	10	68.9	80.62-96.68	44160167	52958690	Hematocrit	Significant
165091	HCT	10	0	0.00-0.00	64995961	64996061	Hematocrit	Significant
213863	HCT	10	16.13	15.70-16.56	10643658	11153228	Hematocrit	Significant
22157	HCT	11	88.95	88.95-88.95	85640675	85640715	Hematocrit	Significant
27555	HCT	11	62.55	62.55-62.55	60224430	60224470	Hematocrit	Significant
27556	HCT	11	62.59	62.59-62.59	60266005	60266045	Hematocrit	Significant
165092	HCT	11	0	0.00-0.00	39480729	39480829	Hematocrit	Significant
165093	HCT	11	0	0.00-0.00	72177101	72177201	Hematocrit	Significant
213864	HCT	11	72.22	71.98-72.46	76561141	77032831	Hematocrit	Significant
12301	HCT	12	9	6.6-13.4	4823589	8879317	Hematocrit	Significant
27557	HCT	12	33	33.00-33.00	15883711	15883751	Hematocrit	Significant
27558	HCT	12	33.03	33.03-33.03	15896221	15896261	Hematocrit	Significant
27559	HCT	12	33.08	33.08-33.08	15922994	15923034	Hematocrit	Significant
27560	HCT	12	33.15	33.15-33.15	15953257	15953297	Hematocrit	Significant
27561	HCT	12	33.19	33.19-33.19	15974771	15974811	Hematocrit	Significant
27562	HCT	12	33.33	33.33-33.33	16041009	16041049	Hematocrit	Significant
27563	HCT	12	33.54	33.54-33.54	16142550	16142590	Hematocrit	Significant
27564	HCT	12	33.66	33.66-33.66	16200067	16200107	Hematocrit	Significant
27565	HCT	12	33.7	33.70-33.70	16218513	16218553	Hematocrit	Significant
27566	HCT	12	33.86	33.86-33.86	16298365	16298405	Hematocrit	Significant
27567	HCT	12	34.38	34.38-34.38	16548573	16548613	Hematocrit	Significant
27568	HCT	12	34.45	34.45-34.45	16579613	16579653	Hematocrit	Significant
27569	HCT	12	34.47	34.47-34.47	16590396	16590436	Hematocrit	Significant
27570	HCT	12	34.55	34.55-34.55	16627730	16627770	Hematocrit	Significant
27571	HCT	12	34.64	34.64-34.64	16671610	16671650	Hematocrit	Significant
27572	HCT	12	34.7	34.70-34.70	16702734	16702774	Hematocrit	Significant
27573	HCT	12	34.72	34.72-34.72	16710937	16710977	Hematocrit	Significant
27574	HCT	12	34.74	34.74-34.74	16721282	16721322	Hematocrit	Significant
27575	HCT	12	34.82	34.82-34.82	16757268	16757308	Hematocrit	Significant
27576	HCT	12	34.87	34.87-34.87	16784151	16784191	Hematocrit	Significant
27577	HCT	12	34.91	34.91-34.91	16800333	16800373	Hematocrit	Significant
27578	HCT	12	34.94	34.94-34.94	16816849	16816889	Hematocrit	Significant
27579	HCT	12	35.49	35.49-35.49	17081919	17081959	Hematocrit	Significant
27580	HCT	12	35.58	35.58-35.58	17124741	17124781	Hematocrit	Significant
27581	HCT	12	35.65	35.65-35.65	17158029	17158069	Hematocrit	Significant
27582	HCT	12	35.88	35.88-35.88	17271328	17271368	Hematocrit	Significant
27583	HCT	12	35.97	35.97-35.97	17311417	17311457	Hematocrit	Significant
27584	HCT	12	36.05	36.05-36.05	17351220	17351260	Hematocrit	Significant
27585	HCT	12	36.08	36.08-36.08	17364321	17364361	Hematocrit	Significant
27586	HCT	12	36.16	36.16-36.16	17403348	17403388	Hematocrit	Significant
27587	HCT	12	36.33	36.33-36.33	17487586	17487626	Hematocrit	Significant
127135	HCT	12	45.27	45.27-45.27	21790189	21790229	Hematocrit	Significant
165064	HCT	12	0	0.00-0.00	12753299	12753399	Hematocrit	Significant
5414	HCT	13	108.67	70.1-102.2	159374767	206658205	Hematocrit	Significant
5416	HCT	13	108.67	70.1-102.2	159374767	206658205	Hematocrit	Significant
5421	HCT	13	55.4	35.4-70.1	27210688	159374767	Hematocrit	Significant
7229	HCT	13	33	11.59-11.62	19524763	19560668	Hematocrit	Significant
17896	HCT	13	124.1	123.48-123.49	207943257	207969613	Hematocrit	Significant
27303	HCT	13	6.95	6.95-6.95	11696863	11696903	Hematocrit	Significant
107342	HCT	13	1.6	1.60-1.60	2696229	2696269	Hematocrit	Significant
165094	HCT	13	0	0.00-0.00	8161704	8161804	Hematocrit	Significant
165095	HCT	13	0	0.00-0.00	204316799	204316899	Hematocrit	Significant
27588	HCT	14	82.6	82.60-82.60	116602324	116602364	Hematocrit	Significant
27589	HCT	14	82.64	82.64-82.64	116650508	116650548	Hematocrit	Significant
27590	HCT	14	82.65	82.65-82.65	116664325	116664365	Hematocrit	Significant
27591	HCT	14	82.67	82.67-82.67	116688400	116688440	Hematocrit	Significant
27592	HCT	14	82.69	82.69-82.69	116719930	116719970	Hematocrit	Significant
27593	HCT	14	82.7	82.70-82.70	116740744	116740784	Hematocrit	Significant
27594	HCT	14	82.72	82.72-82.72	116759552	116759592	Hematocrit	Significant
27595	HCT	14	82.73	82.73-82.73	116773121	116773161	Hematocrit	Significant
27596	HCT	14	82.74	82.74-82.74	116796745	116796785	Hematocrit	Significant
27597	HCT	14	82.76	82.76-82.76	116826982	116827022	Hematocrit	Significant
27598	HCT	14	82.78	82.78-82.78	116855008	116855048	Hematocrit	Significant
27599	HCT	14	82.81	82.81-82.81	116890075	116890115	Hematocrit	Significant
27600	HCT	14	82.84	82.84-82.84	116932120	116932160	Hematocrit	Significant
27601	HCT	14	82.87	82.87-82.87	116970179	116970219	Hematocrit	Significant
27602	HCT	14	82.89	82.89-82.89	117011133	117011173	Hematocrit	Significant
27603	HCT	14	82.95	82.95-82.95	117091747	117091787	Hematocrit	Significant
27604	HCT	14	82.97	82.97-82.97	117112300	117112340	Hematocrit	Significant
27605	HCT	14	82.99	82.99-82.99	117140659	117140699	Hematocrit	Significant
27606	HCT	14	83.04	83.04-83.04	117218420	117218460	Hematocrit	Significant
27607	HCT	14	83.05	83.05-83.05	117231923	117231963	Hematocrit	Significant
27608	HCT	14	83.07	83.07-83.07	117255843	117255883	Hematocrit	Significant
27609	HCT	14	83.09	83.09-83.09	117281041	117281081	Hematocrit	Significant
27610	HCT	14	83.11	83.11-83.11	117312369	117312409	Hematocrit	Significant
27611	HCT	14	83.14	83.14-83.14	117360277	117360317	Hematocrit	Significant
27612	HCT	14	83.16	83.16-83.16	117381828	117381868	Hematocrit	Significant
27613	HCT	14	83.17	83.17-83.17	117406520	117406560	Hematocrit	Significant
27614	HCT	14	83.19	83.19-83.19	117428711	117428751	Hematocrit	Significant
27615	HCT	14	83.23	83.23-83.23	117485231	117485271	Hematocrit	Significant
27616	HCT	14	83.24	83.24-83.24	117506300	117506340	Hematocrit	Significant
27617	HCT	14	83.28	83.28-83.28	117562235	117562275	Hematocrit	Significant
27618	HCT	14	83.3	83.30-83.30	117585685	117585725	Hematocrit	Significant
27619	HCT	14	83.34	83.34-83.34	117647318	117647358	Hematocrit	Significant
27620	HCT	14	83.36	83.36-83.36	117666599	117666639	Hematocrit	Significant
27621	HCT	14	83.37	83.37-83.37	117685401	117685441	Hematocrit	Significant
27622	HCT	14	83.39	83.39-83.39	117715347	117715387	Hematocrit	Significant
27623	HCT	14	83.42	83.42-83.42	117752958	117752998	Hematocrit	Significant
27624	HCT	14	83.43	83.43-83.43	117772163	117772203	Hematocrit	Significant
27625	HCT	14	83.47	83.47-83.47	117821954	117821994	Hematocrit	Significant
27626	HCT	14	83.49	83.49-83.49	117846160	117846200	Hematocrit	Significant
27627	HCT	14	83.51	83.51-83.51	117886849	117886889	Hematocrit	Significant
27628	HCT	14	83.61	83.61-83.61	118017806	118017846	Hematocrit	Significant
27629	HCT	14	83.62	83.62-83.62	118040624	118040664	Hematocrit	Significant
27630	HCT	14	83.65	83.65-83.65	118072927	118072967	Hematocrit	Significant
27631	HCT	14	83.67	83.67-83.67	118099489	118099529	Hematocrit	Significant
165096	HCT	14	0	0.00-0.00	142211610	142211710	Hematocrit	Significant
27632	HCT	15	2.2	2.20-2.20	2729839	2729879	Hematocrit	Significant
27633	HCT	15	2.21	2.21-2.21	2744292	2744332	Hematocrit	Significant
27634	HCT	15	2.22	2.22-2.22	2746111	2746151	Hematocrit	Significant
27635	HCT	15	2.22	2.22-2.22	2748394	2748434	Hematocrit	Significant
27636	HCT	15	2.25	2.25-2.25	2788003	2788043	Hematocrit	Significant
27637	HCT	15	2.26	2.26-2.26	2798613	2798653	Hematocrit	Significant
27638	HCT	15	2.29	2.29-2.29	2841430	2841470	Hematocrit	Significant
27639	HCT	15	2.3	2.30-2.30	2844002	2844042	Hematocrit	Significant
27640	HCT	15	2.35	2.35-2.35	2916807	2916847	Hematocrit	Significant
27641	HCT	15	2.38	2.38-2.38	2955165	2955205	Hematocrit	Significant
27642	HCT	15	2.39	2.39-2.39	2964739	2964779	Hematocrit	Significant
27643	HCT	15	2.4	2.40-2.40	2977294	2977334	Hematocrit	Significant
27644	HCT	15	2.41	2.41-2.41	2990488	2990528	Hematocrit	Significant
27645	HCT	15	2.44	2.44-2.44	3017222	3017262	Hematocrit	Significant
27646	HCT	15	2.49	2.49-2.49	3082844	3082884	Hematocrit	Significant
27647	HCT	15	2.54	2.54-2.54	3145647	3145687	Hematocrit	Significant
27648	HCT	15	2.56	2.56-2.56	3176400	3176440	Hematocrit	Significant
37774	HCT	15	26.53	26.53-26.53	32868962	32869002	Hematocrit	Significant
107242	HCT	15	0.4	0.00-0.80	4535	993283	Hematocrit	Significant
107243	HCT	15	115.01	114.61-115.40	142018466	142992475	Hematocrit	Significant
165097	HCT	15	0	0.00-0.00	121228392	121228492	Hematocrit	Significant
165098	HCT	15	0	0.00-0.00	53826468	53826568	Hematocrit	Significant
237949	HCT	15					Hematocrit	Significant
107244	HCT	16	7.18	6.64-7.72	6013914	6989080	Hematocrit	Significant
165099	HCT	16	0	0.00-0.00	71861703	71861803	Hematocrit	Significant
237947	HCT	16					Hematocrit	Significant
165100	HCT	17	0	0.00-0.00	11326221	11326321	Hematocrit	Significant
5423	HCT	18	31.6	43.28-43.50	32713981	32874101	Hematocrit	Significant
171081	HCT	18	0	0.00-0.00	40475953	40475993	Hematocrit	Significant
213872	HCT	18	48.87	48.56-49.18	40339312	40825063	Hematocrit	Significant

## Sheet: HCT Gene
HCT Gene List
Gene Stable ID	Gene Name	Chromosome/scaffold name	Gene Start(bp)	Gene End (bp)	Gene Synonym
ENSSSCG00000049406		1	63306362	63312418
ENSSSCG00000047501		1	63387627	63390836
ENSSSCG00000042849		1	63600942	63638463
ENSSSCG00000004339	UFL1	1	63638592	63700481
ENSSSCG00000004340	FHL5	1	63705936	63754067
ENSSSCG00000044999		1	63867077	63874222
ENSSSCG00000035240	GPR63	1	63911309	63973895
ENSSSCG00000004342	NDUFAF4	1	64034406	64044800
ENSSSCG00000027002	KLHL32	1	64078669	64307179
ENSSSCG00000004344	MMS22L	1	64303604	64459933
ENSSSCG00000039556	KCNQ1	2	1675360	1989111
ENSSSCG00000040461	CDKN1C	2	2019490	2021853
ENSSSCG00000012855	SLC22A18	2	2028396	2055752
ENSSSCG00000021597	PHLDA2	2	2057679	2058694
ENSSSCG00000012856	NAP1L4	2	2067870	2117487
ENSSSCG00000035241		2	2085126	2085255
ENSSSCG00000032948		2	2086049	2086178
ENSSSCG00000012857	CARS1	2	2119592	2163343
ENSSSCG00000041954		2	2163309	2198760
ENSSSCG00000012862	OSBPL5	2	2201381	2285854
ENSSSCG00000007592	EIF2AK1	3	5075037	5113622
ENSSSCG00000024245	AIMP2	3	5109617	5117985
ENSSSCG00000007590	PMS2	3	5113230	5145634
ENSSSCG00000043513		3	5144627	5186833
ENSSSCG00000007589		3	5146632	5199286
ENSSSCG00000025940		3	5191815	5228571
ENSSSCG00000007596		3	5239944	5244706
ENSSSCG00000007599	LMTK2	3	5322255	5409178
ENSSSCG00000041900		3	5366142	5367785
ENSSSCG00000038489	BHLHA15	3	5409482	5414074
ENSSSCG00000006105	GEM	4	42249479	42471937
ENSSSCG00000036730	U6	4	42441451	42441557
ENSSSCG00000006106	CDH17	4	42515276	42597772
ENSSSCG00000045217		4	42720937	42724608
ENSSSCG00000006107	PDP1	4	42764432	42777904
ENSSSCG00000050241		4	42778980	42813901
ENSSSCG00000050235		4	42784357	42825333
ENSSSCG00000006108	TMEM67	4	42878254	42931121
ENSSSCG00000006110	RBM12B	4	42946778	42969356
ENSSSCG00000037963	CIBAR1	4	42957712	42985459
ENSSSCG00000031423	UPK3A	5	4070700	4119131
ENSSSCG00000000014	FAM118A	5	4070701	4101287
ENSSSCG00000000018	KIAA0930	5	4152072	4195613
ENSSSCG00000024146	ssc-mir-1249-1	5	4187912	4187993
ENSSSCG00000000019	NUP50	5	4194308	4219230
ENSSSCG00000041214		5	4219506	4222499
ENSSSCG00000000020	PHF21B	5	4291396	4389943
ENSSSCG00000000021		5	4399742	4450465
ENSSSCG00000021748	PRR5	5	4467232	4525588
ENSSSCG00000051360		5	4589167	4619980
ENSSSCG00000035983	TPPP3	6	28045437	28071537
ENSSSCG00000002778	ZDHHC1	6	28049955	28071534
ENSSSCG00000002777	HSD11B2	6	28083955	28089672
ENSSSCG00000002776	ATP6V0D1	6	28090181	28131985
ENSSSCG00000002774	RIPOR1	6	28132115	28183788
ENSSSCG00000002775	AGRP	6	28132615	28133743
ENSSSCG00000047051		6	28185215	28187705
ENSSSCG00000051564		6	28188800	28191727
ENSSSCG00000047981		6	28190753	28192684
ENSSSCG00000024253	CTCF	6	28195668	28261009
ENSSSCG00000041556		7	13779612	13780116
ENSSSCG00000001072	NHLRC1	7	13816246	13817644
ENSSSCG00000045446		7	13817107	13818111
ENSSSCG00000001073	TPMT	7	13820866	13846012
ENSSSCG00000001074	KDM1B	7	13845942	13901263
ENSSSCG00000033647		7	13856658	13919401
ENSSSCG00000001075	DEK	7	13872775	13935173
ENSSSCG00000001076	RNF144B	7	13947304	14586092
ENSSSCG00000044364		7	14069078	14070118
ENSSSCG00000018878	U4	7	14181388	14181547
ENSSSCG00000008836	SCFD2	8	39715534	40145887
ENSSSCG00000031636		8	40157270	40235093
ENSSSCG00000008838	LNX1	8	40232837	40473103
ENSSSCG00000041255		8	40563430	40575224
ENSSSCG00000044823		8	40738206	40741480
ENSSSCG00000043799		8	40773664	40780714
ENSSSCG00000032645	CHIC2	8	40780889	40846577
ENSSSCG00000008840	GSX2	8	40881751	40883371
ENSSSCG00000008841	PDGFRA	8	40967493	41021442	CD140A
ENSSSCG00000046430		8	22633008	22635527
ENSSSCG00000045318		8	22701657	22708489
ENSSSCG00000051649		8	23360333	23413007
ENSSSCG00000008765	PCDH7	8	23459475	23872006
ENSSSCG00000048180	U2	8	23796273	23796430
ENSSSCG00000008767		8	26790602	26791060
ENSSSCG00000045669		8	26916502	26919946
ENSSSCG00000050356		8	26934699	26943407
ENSSSCG00000008768	ARAP2	8	27771331	27960496
ENSSSCG00000041742		8	27841740	27846520
ENSSSCG00000028471	DTHD1	8	27998499	28073907
ENSSSCG00000008769		8	28306239	28308541
ENSSSCG00000051229		9	5112240	5113187
ENSSSCG00000014745	OR52J3	9	5123187	5140949
ENSSSCG00000014746		9	5158375	5159533
ENSSSCG00000014747		9	5170835	5171776
ENSSSCG00000014748	OR51L1	9	5180480	5181427
ENSSSCG00000043015		9	5186162	5194789
ENSSSCG00000047547	OR51G1	9	5209826	5216248
ENSSSCG00000043251	OR51G2	9	5217183	5223159
ENSSSCG00000014752	OR51A7	9	5225793	5226731
ENSSSCG00000014749		9	5239082	5240328
ENSSSCG00000014580	RIC3	9	1134906	1194979
ENSSSCG00000014581	TUB	9	1183822	1278498
ENSSSCG00000039647	EIF3F	9	1291661	1297972
ENSSSCG00000042620		9	1324378	1366814
ENSSSCG00000014587		9	1410730	1411668
ENSSSCG00000031202		9	1485048	1485986
ENSSSCG00000036687		9	1507939	1540867
ENSSSCG00000050659		9	1543371	1599825
ENSSSCG00000032130		9	1626486	1627481
ENSSSCG00000034067		9	1642195	1643127
ENSSSCG00000048691		10	10800018	10803489
ENSSSCG00000010831	DUSP10	10	10866448	10905857
ENSSSCG00000047561		10	10907178	10913235
ENSSSCG00000047331		10	10935720	10940044
ENSSSCG00000037997		10	10986225	11313957
ENSSSCG00000033745		10	11025273	11046080
ENSSSCG00000049193		10	11075340	11080502
ENSSSCG00000043209		10	11306739	11308717
ENSSSCG00000010833	TAF1A	10	11315856	11362414
ENSSSCG00000010832	HHIPL2	10	11315859	11337151
ENSSSCG00000048586		11	39803774	39809525
ENSSSCG00000040995		11	39818530	39856910
ENSSSCG00000047489		11	40034452	40037031
ENSSSCG00000048977		11	40811017	40813568
ENSSSCG00000044557		11	40914614	40920147
ENSSSCG00000042981		11	41268624	41273623
ENSSSCG00000051740		11	41477188	41483824
ENSSSCG00000048008		11	41771293	41776454
ENSSSCG00000041007		11	41775119	41778002
ENSSSCG00000009456	KLHL1	11	42033842	42419770
ENSSSCG00000037376		12	4822059	4859627
ENSSSCG00000017172	ST6GALNAC1	12	4890406	4909351
ENSSSCG00000017177		12	4937571	4954246
ENSSSCG00000042682		12	4955325	4958195
ENSSSCG00000019228	SNORD1B	12	4957721	4957803
ENSSSCG00000019245	SNORD1C	12	4959415	4959492
ENSSSCG00000042738		12	4964731	4966492
ENSSSCG00000028604	PRCD	12	4973258	4975797
ENSSSCG00000017181		12	4978010	4988279
ENSSSCG00000023362	RHBDF2	12	5017443	5036261
ENSSSCG00000047329		12	16538216	16553982
ENSSSCG00000049121		12	16557089	16685930
ENSSSCG00000017305		12	16630985	16685930
ENSSSCG00000017306	ITGB3	12	16693505	16752292	CD61
ENSSSCG00000017307	MYL4	12	16775471	16792213
ENSSSCG00000017308	CDC27	12	16810910	16882269
ENSSSCG00000017310	KANSL1	12	16901693	17096917
ENSSSCG00000017311	MAPT	12	17095587	17211368
ENSSSCG00000043989		12	17211719	17214117
ENSSSCG00000017314	SPPL2C	12	17240736	17242823
ENSSSCG00000023992	CEP112	12	12392843	12815800
ENSSSCG00000040910	APOH	12	12827201	12839175
ENSSSCG00000017268	PRKCA	12	12882064	13263554
ENSSSCG00000036461	CACNG5	12	13288544	13328017
ENSSSCG00000037202	CACNG4	12	13391078	13452174
ENSSSCG00000017271	CACNG1	12	13463058	13481645
ENSSSCG00000017272	HELZ	12	13495016	13654931
ENSSSCG00000019207	U6	12	13646607	13646714
ENSSSCG00000017273	PSMD12	12	13704126	13742776
ENSSSCG00000017274	NOL11	12	13741220	14100506
ENSSSCG00000028911	COLQ	13	2677739	2755331
ENSSSCG00000011192	HACL1	13	2766361	2840902
ENSSSCG00000011193	BTD	13	2840456	2903680
ENSSSCG00000011194	ANKRD28	13	2922853	3135709
ENSSSCG00000047471		13	3136010	3143342
ENSSSCG00000045983		13	3196527	3202372
ENSSSCG00000011195	GALNT15	13	3330010	3371093
ENSSSCG00000011196		13	3388265	3395687
ENSSSCG00000011197	OXNAD1	13	3395790	3437076
ENSSSCG00000011198	RFTN1	13	3454448	3675021
ENSSSCG00000042054		13	159447602	159471391
ENSSSCG00000039367		13	159540281	159671459
ENSSSCG00000050386		13	159835357	159840795
ENSSSCG00000050578		13	160019761	160026338
ENSSSCG00000011977	DCBLD2	13	160064082	160159893
ENSSSCG00000043880		13	160102910	160108647
ENSSSCG00000034493	ST3GAL6	13	160158242	160224821
ENSSSCG00000050096		13	160233140	160241454
ENSSSCG00000027041		13	160308295	160311819
ENSSSCG00000011978	CPOX	13	160332436	160348232
ENSSSCG00000020604	U6	14	116841197	116841303
ENSSSCG00000047988		14	116963694	117137329
ENSSSCG00000030026	SORCS1	14	117479786	118009275
ENSSSCG00000047482		14	118210286	118213015
ENSSSCG00000018233	SNORA62	14	118430144	118430292
ENSSSCG00000040730		14	118577530	118629486
ENSSSCG00000042442		14	118844903	118847228
ENSSSCG00000045123		14	119095301	119101490
ENSSSCG00000050155		14	119296853	119298076
ENSSSCG00000046631		14	119316417	119320585
ENSSSCG00000047217		15	40019	49722
ENSSSCG00000043514		15	58391	59075
ENSSSCG00000032174		15	103266	103844
ENSSSCG00000016399	STAM2	15	115119	168657
ENSSSCG00000029073	CACNB4	15	186315	459856
ENSSSCG00000048668		15	290596	345264
ENSSSCG00000031541	ARL5A	15	467995	498887
ENSSSCG00000046811		15	499055	502257
ENSSSCG00000016397	NEB	15	546233	766131
ENSSSCG00000016395	RIF1	15	774189	832010
ENSSSCG00000015840	WRN	15	53966972	54094587
ENSSSCG00000038933	PURG	15	54094639	54239387
ENSSSCG00000015841		15	54265318	54275905
ENSSSCG00000015842	PPP2CB	15	54294995	54325213
ENSSSCG00000015843	UBXN8	15	54339563	54367605
ENSSSCG00000015844	GSR	15	54382567	54433989
ENSSSCG00000047678		15	54386560	54388244
ENSSSCG00000015845	GTF2E2	15	54444470	54531213
ENSSSCG00000047196		15	54444605	54504058
ENSSSCG00000033236	SMIM18	15	54455885	54464338
ENSSSCG00000016794	MYO10	16	5907116	6145442
ENSSSCG00000034022		16	6170630	6223645
ENSSSCG00000021807	U6	16	6339526	6339626
ENSSSCG00000051120		16	6366150	6384196
ENSSSCG00000039222		16	6384350	6440503
ENSSSCG00000042701		16	6475755	6538139
ENSSSCG00000049884		16	6487274	6489858
ENSSSCG00000037444		16	6568551	6571663
ENSSSCG00000016796		16	6718394	6719539
ENSSSCG00000051524		16	6765683	6772728
ENSSSCG00000007030	IKBKB	17	11289690	11348553
ENSSSCG00000021466	BMT2	18	32798289	32900767
ENSSSCG00000016643	TMEM168	18	32927754	32957985
ENSSSCG00000045786		18	33020001	33059388
ENSSSCG00000042437		18	33068346	33074300
ENSSSCG00000032920		18	33094439	33095609
ENSSSCG00000016646		18	33165376	33248297
ENSSSCG00000040053	LSMEM1	18	33184167	33190832
ENSSSCG00000025910	ZNF277	18	33306892	33423873
ENSSSCG00000025602	DOCK4	18	33423218	33879368
ENSSSCG00000046464		18	33659319	33662048

[truncated: 1 more sheets: KEGG-pathway]
